# Supplementary material for: Exploring swine oviduct anatomy through micro-computed tomography: a 3D modeling perspective
Source: Front Vet Sci. 2024 Sep 3;11:1456524. doi: 10.3389/fvets.2024.1456524 (PMC11405376; doi:10.3389/fvets.2024.1456524)
Supplement: Supplementary file 1 [file Supplementary_file_1.zip]

Archive with 1 entries (1 files):
- Supplementary movie M1.avi
